# Supplementary material for: Dual Role of Thrombospondin-1 in Flow-Induced Remodeling
Source: Int J Mol Sci. 2021 Nov 8;22(21):12086. doi: 10.3390/ijms222112086 (PMC8584526; doi:10.3390/ijms222112086)
Supplement: Supplementary file 1 [file ijms-22-12086-s001.zip]

Archive with 1 entries (1 files):
- ijms-1341703-supplementary.pdf
